# Supplementary material for: Decrease of Pro-Angiogenic Monocytes Predicts Clinical Response to Anti-Angiogenic Treatment in Patients with Metastatic Renal Cell Carcinoma
Source: Cells. 2021 Dec 22;11(1):17. doi: 10.3390/cells11010017 (PMC8750389; doi:10.3390/cells11010017)
Supplement: Supplementary file 1 [file cells-11-00017-s001.zip]

Archive with 1 entries (1 files):
- cells-1475493-supplementary.pptx
